# Supplementary material for: The Effectiveness of Four Quadrivalent, Inactivated Influenza Vaccines Administered Alone or in Combination with Pneumococcal and/or SARS-CoV-2 Vaccines: A Population-Wide Cohort Study
Source: Vaccines (Basel). 2025 Mar 13;13(3):309. doi: 10.3390/vaccines13030309 (PMC11946095; doi:10.3390/vaccines13030309)
Supplement: Supplementary file 1 [file vaccines-13-00309-s001.zip]

Archive with 1 entries (1 files):
- vaccines-3506070-supplementary.pdf
